# Supplementary material for: The Cancer Stem Cell Inhibitor Napabucasin (BBI608) Shows General Cytotoxicity in Biliary Tract Cancer Cells and Reduces Cancer Stem Cell Characteristics
Source: Cancers (Basel). 2019 Feb 26;11(3):276. doi: 10.3390/cancers11030276 (PMC6468451; doi:10.3390/cancers11030276)
Supplement: Supplementary file 1 [file cancers-11-00276-s001.zip]

Archive with 4 entries (3 files):
- cancers-443450-supplementary/
- cancers-443450-supplementary/cancers-443450_Table S1.xlsx
- cancers-443450-supplementary/cancers-443450_Table S2.xlsx
- cancers-443450-supplementary/Figure S1.pdf
