# Supplementary material for: The Cancer Stem Cell Inhibitor Napabucasin (BBI608) Shows General Cytotoxicity in Biliary Tract Cancer Cells and Reduces Cancer Stem Cell Characteristics
Source: Cancers (Basel). 2019 Feb 26;11(3):276. doi: 10.3390/cancers11030276 (PMC6468451; doi:10.3390/cancers11030276)
Supplement: Supplementary file 1 [file cancers-11-00276-s001.zip › cancers-443450-supplementary/cancers-443450_Table S1.xlsx]

## Sheet: Table S1
	Beyreis et al.					Table S1
		antibody	dilution	cat.-no.	host	vendor
	primary	c-Myc (D84C12)	1:1000	#5605	rabbit	Cell Signaling Techbologies
		CD44 (8E2)	1:1000	#5640	mouse	Cell Signaling Techbologies
		EpCAM (D953P)	1:1000	#14452	rabbit	Cell Signaling Techbologies
		Nanog (D73G4)	1:500	#4903	rabbit	Cell Signaling Techbologies
		Stat3 (79D7)	1:1000	#4904	rabbit	Cell Signaling Techbologies
		Beta-Actin	1:1000	#8457	rabbit	Cell Signaling Techbologies
	secondary	anti-rabbit IgG, HRP-linked	1:2000	#7074	rabbit	Cell Signaling Techbologies
		anti-mouse IgG, HRP-linked	1:1000	ab6728	rabbit	Abcam
