# Supplementary material for: The Cancer Stem Cell Inhibitor Napabucasin (BBI608) Shows General Cytotoxicity in Biliary Tract Cancer Cells and Reduces Cancer Stem Cell Characteristics
Source: Cancers (Basel). 2019 Feb 26;11(3):276. doi: 10.3390/cancers11030276 (PMC6468451; doi:10.3390/cancers11030276)
Supplement: Supplementary file 1 [file cancers-11-00276-s001.zip › cancers-443450-supplementary/cancers-443450_Table S2.xlsx]

## Sheet: Table S2
Table S2				Beyreis et al.
Gene symbol	mean fold regulation	sem	Refseq	Description
ABCB5	-0.15388	0.554107	NM_178559	ATP-binding cassette, sub-family B (MDR/TAP), member 5
ABCG2	-1.07832	0.584539	NM_004827	ATP-binding cassette, sub-family G (WHITE), member 2
ALCAM	-1.6655	0.184622	NM_001627	Activated leukocyte cell adhesion molecule
ALDH1A1	-3.51286	0.526509	NM_000689	Aldehyde dehydrogenase 1 family, member A1
ATM	-2.09238	0.294987	NM_000051	Ataxia telangiectasia mutated
ATXN1	-20.7453	19.7009	NM_000332	Ataxin 1
AXL	-1.39242	0.114784	NM_001699	AXL receptor tyrosine kinase
BMI1	0.73046	0.448949	NM_005180	BMI1 polycomb ring finger oncogene
BMP7	-0.15388	0.554107	NM_001719	Bone morphogenetic protein 7
CD24	-2.43492	0.14695	NM_013230	CD24 molecule
CD34	-0.17484	0.562713	NM_001773	CD34 molecule
CD38	-0.47034	1.46679	NM_001775	CD38 molecule
CD44	1.80552	0.210923	NM_000610	CD44 molecule (Indian blood group)
CHEK1	0.32354	0.611221	NM_001274	CHK1 checkpoint homolog (S. pombe)
DACH1	-0.44106	1.18557	NM_004392	Dachshund homolog 1 (Drosophila)
DDR1	-1.07476	0.601359	NM_001954	Discoidin domain receptor tyrosine kinase 1
DKK1	-0.27626	0.5671	NM_012242	Dickkopf homolog 1 (Xenopus laevis)
DLL1	0.06304	0.718819	NM_005618	Delta-like 1 (Drosophila)
DLL4	8.57834	4.34221	NM_019074	Delta-like 4 (Drosophila)
DNMT1	-0.78506	0.496991	NM_001379	DNA (cytosine-5-)-methyltransferase 1
EGF	1.79016	0.180605	NM_001963	Epidermal growth factor
ENG	-0.9438	0.501362	NM_000118	Endoglin
EPCAM	-0.66258	0.470433	NM_002354	Epithelial cell adhesion molecule
ERBB2	-1.50226	0.112753	NM_004448	V-erb-b2 erythroblastic leukemia viral oncogene homolog 2, neuro/glioblastoma derived oncogene homolog (avian)
ETFA	-0.30356	0.566545	NM_000126	Electron-transfer-flavoprotein, alpha polypeptide
FGFR2	-0.2206	0.670931	NM_000141	Fibroblast growth factor receptor 2
FLOT2	-0.89028	0.601685	NM_004475	Flotillin 2
FOXA2	-0.32754	0.645591	NM_021784	Forkhead box A2
FOXP1	0.05776	0.663291	NM_032682	Forkhead box P1
FZD7	0.0213	0.764704	NM_003507	Frizzled family receptor 7
GATA3	-1.02298	0.53759	NM_002051	GATA binding protein 3
GSK3B	-0.6881	0.442411	NM_002093	Glycogen synthase kinase 3 beta
HDAC1	-0.32592	0.568965	NM_004964	Histone deacetylase 1
ID1	-4.42968	0.317431	NM_002165	Inhibitor of DNA binding 1, dominant negative helix-loop-helix protein
IKBKB	0.77646	0.453781	NM_001556	Inhibitor of kappa light polypeptide gene enhancer in B-cells, kinase beta
CXCL8	-0.1193	1.4899	NM_000584	Interleukin 8
ITGA2	1.61316	0.122181	NM_002203	Integrin, alpha 2 (CD49B, alpha 2 subunit of VLA-2 receptor)
ITGA4	-0.76214	0.470147	NM_000885	Integrin, alpha 4 (antigen CD49D, alpha 4 subunit of VLA-4 receptor)
ITGA6	-0.24428	0.560186	NM_000210	Integrin, alpha 6
ITGB1	-1.3705	0.0849747	NM_002211	Integrin, beta 1 (fibronectin receptor, beta polypeptide, antigen CD29 includes MDF2, MSK12)
JAG1	2.3946	0.177297	NM_000214	Jagged 1
JAK2	-0.19618	0.623976	NM_004972	Janus kinase 2
KIT	-0.15388	0.554107	NM_000222	V-kit Hardy-Zuckerman 4 feline sarcoma viral oncogene homolog
KITLG	0.72682	0.478183	NM_003994	KIT ligand
KLF17	0.1104	0.758283	NM_173484	Kruppel-like factor 17
KLF4	2.31072	0.290506	NM_004235	Kruppel-like factor 4 (gut)
LATS1	2.04504	0.157263	NM_004690	LATS, large tumor suppressor, homolog 1 (Drosophila)
LIN28A	-0.8316	1.70994	NM_024674	Lin-28 homolog A (C. elegans)
LIN28B	-0.15388	0.554107	NM_001004317	Lin-28 homolog B (C. elegans)
MAML1	1.26352	0.0669237	NM_014757	Mastermind-like 1 (Drosophila)
MERTK	1.4811	0.23753	NM_006343	C-mer proto-oncogene tyrosine kinase
MS4A1	-0.15388	0.554107	NM_021950	Membrane-spanning 4-domains, subfamily A, member 1
MUC1	-3.5836	0.762831	NM_001018016	Mucin 1, cell surface associated
MYC	0.75298	0.477266	NM_002467	V-myc myelocytomatosis viral oncogene homolog (avian)
MYCN	-0.15388	0.554107	NM_005378	V-myc myelocytomatosis viral related oncogene, neuroblastoma derived (avian)
NANOG	-1.03858	0.653086	NM_024865	Nanog homeobox
NFKB1	-0.20004	0.581305	NM_003998	Nuclear factor of kappa light polypeptide gene enhancer in B-cells 1
NOS2	0.87822	0.722395	NM_000625	Nitric oxide synthase 2, inducible
NOTCH1	0.67716	0.767127	NM_017617	Notch 1
NOTCH2	-0.3945	0.686505	NM_024408	Notch 2
PECAM1	-1.31264	1.04729	NM_000442	Platelet/endothelial cell adhesion molecule
PLAT	-1.49546	0.128691	NM_000930	Plasminogen activator, tissue
PLAUR	3.17318	0.556292	NM_002659	Plasminogen activator, urokinase receptor
POU5F1	-0.923	0.522403	NM_002701	POU class 5 homeobox 1
PROM1	-2.34176	0.241112	NM_006017	Prominin 1
PTCH1	-1.48262	0.813513	NM_000264	Patched 1
PTPRC	-0.15388	0.554107	NM_002838	Protein tyrosine phosphatase, receptor type, C
SAV1	1.51372	0.110823	NM_021818	Salvador homolog 1 (Drosophila)
SIRT1	2.11242	0.314422	NM_012238	Sirtuin 1
SMO	-0.15388	0.554107	NM_005631	Smoothened, frizzled family receptor
SNAI1	10.9836	6.02092	NM_005985	Snail homolog 1 (Drosophila)
SOX2	-0.31674	0.638483	NM_003106	SRY (sex determining region Y)-box 2
STAT3	0.1337	0.631925	NM_003150	Signal transducer and activator of transcription 3 (acute-phase response factor)
TAZ	-0.21284	0.557678	NM_000116	Tafazzin
TGFBR1	1.2142	0.0881055	NM_004612	Transforming growth factor, beta receptor 1
THY1	-0.15388	0.554107	NM_006288	Thy-1 cell surface antigen
TWIST1	0.35962	0.977577	NM_000474	Twist homolog 1 (Drosophila)
TWIST2	-0.15388	0.554107	NM_057179	Twist homolog 2 (Drosophila)
WEE1	-0.37864	0.600157	NM_003390	WEE1 homolog (S. pombe)
WNT1	-0.15388	0.554107	NM_005430	Wingless-type MMTV integration site family, member 1
WWC1	-1.4722	0.19272	NM_015238	WW and C2 domain containing 1
YAP1	-1.33042	0.0966048	NM_006106	Yes-associated protein 1
ZEB1	1.54584	0.265941	NM_030751	Zinc finger E-box binding homeobox 1
ZEB2	-0.56276	0.778423	NM_014795	Zinc finger E-box binding homeobox 2
